# Supplementary material for: Exogenous Application of Polycationic Nanobactericide on Tomato Plants Reduces the Candidatus Liberibacter Solanacearum Infection
Source: Plants (Basel). 2021 Oct 3;10(10):2096. doi: 10.3390/plants10102096 (PMC8539364; doi:10.3390/plants10102096)
Supplement: Supplementary file 1 [file plants-10-02096-s001.zip]

Archive with 1 entries (1 files):
- plants-1397926-supplementary.pdf
